# Supplementary material for: Fabrication of CaCO3 Microcubes and Mechanistic Study for Efficient Removal of Pb from Aqueous Solution
Source: Materials (Basel). 2024 Nov 12;17(22):5523. doi: 10.3390/ma17225523 (PMC11595343; doi:10.3390/ma17225523)
Supplement: Supplementary file 1 [file materials-17-05523-s001.zip]

Archive with 1 entries (1 files):
- materials-3284374-supplementary.pdf
